# Supplementary material for: New O3-Type Layer-Structured Na0.80[Fe0.40Co0.40Ti0.20]O2 Cathode Material for Rechargeable Sodium-Ion Batteries
Source: Materials (Basel). 2021 May 1;14(9):2363. doi: 10.3390/ma14092363 (PMC8124707; doi:10.3390/ma14092363)
Supplement: Supplementary file 1 [file materials-14-02363-s001.zip]

Archive with 1 entries (1 files):
- materials-1189649-supplementary.pdf
